# Supplementary material for: Tomato defences modulate not only insect performance but also their gut microbial composition
Source: Sci Rep. 2023 Oct 24;13:18139. doi: 10.1038/s41598-023-44938-2 (PMC10598054; doi:10.1038/s41598-023-44938-2)
Supplement: Supplementary file 2 — Supplementary Information 2. [file 41598_2023_44938_MOESM2_ESM.xlsx]

## Sheet: Supplementary Table 1
Supplementary Table 1. Comparison of alpha-diversity (Shannon, Simpson) and species richness (Chao1, ACE) indexes of gut bacterial community structure in tomato leaves (n=22) and cabbage looper frass (n=18). Values correspond to the untransformed mean ± SE. Asterisks indicate significant differences between treatments (* p < 0.01 ).
Diversity index	Leaf	Frass	p-value
Shannon	2.56 ± 0.09	0.56 ± 0.09	0.0001*
Simpson	0.87 ± 0.01	0.25 ± 0.05	0.0001*
Chao1	60.08 ± 5.35	92.54 ± 6.08	0.0003*
ACE	63.28 ± 6.49	91.95 ± 5.34	0.0014*

## Sheet: Supplementary Table 2
Supplementary Table 2. Pairwise comparison between the insect-associated bacteria and their corresponding diet source. The numbers in the brackets indicate percentage of unique OTUs.
Genotype	OTU leaf	OTU frass	OTU shared
AC	67 (29%)	125 (54%)	38 (17%)
CT	27 (14%)	134 (69%)	32 (17%)
jai1	62 (34%)	98 (54%)	21 (12%)
od-2	61 (38%)	84 (53%)	14 (9%)

## Sheet: Supplementary Table 3
Supplementary Table 3. OTUs taxonomy and differential abundance of top 70 most abundant groups across frass samples.
	baseMean	log2FoldChange	lfcSE	stat	pvalue	padj	Kingdom	Phylum	Class	Order	Family	Genus	taxon
Otu0004	1406.57	-11.9221	0.808076	898.185	2.19169e-194	1.51227e-192	Bacteria	Proteobacteria	Gammaproteobacteria	Enterobacterales	Yersiniaceae	Yersiniaceae_unclassified	Yersiniaceae_unclassified_Otu0004
Otu0005	385.15	1.30533	1.1631	473.181	3.09376e-102	1.06735e-100	Bacteria	Bacteroidota	Bacteroidia	Flavobacteriales	Weeksellaceae	Chryseobacterium	Chryseobacterium_Otu0005
Otu0002	1975.15	1.04035	0.405652	270.275	2.69191e-58	6.19139e-57	Bacteria	Proteobacteria	Gammaproteobacteria	Pseudomonadales	Pseudomonadaceae	Pseudomonas	Pseudomonas_Otu0002
Otu0003	176.786	1.48699	0.4769	202.273	1.36117e-43	2.34801e-42	Bacteria	Proteobacteria	Gammaproteobacteria	Pseudomonadales	Moraxellaceae	Acinetobacter	Acinetobacter_Otu0003
Otu0007	887.904	3.16347	0.869205	112.201	3.68681e-24	5.0878e-23	Bacteria	Proteobacteria	Gammaproteobacteria	Enterobacterales	Enterobacterales_unclassified	Enterobacterales_unclassified	Enterobacterales_unclassified_Otu0007
Otu0006	26.1536	1.82451	0.740877	72.4831	1.25436e-15	1.44252e-14	Bacteria	Proteobacteria	Gammaproteobacteria	Pseudomonadales	Moraxellaceae	Acinetobacter	Acinetobacter_Otu0006
Otu0028	9.11853	3.43	0.990327	55.5869	5.14625e-12	5.07273e-11	Bacteria	Proteobacteria	Gammaproteobacteria	Enterobacterales	Enterobacteriaceae	Enterobacteriaceae_unclassified	Enterobacteriaceae_unclassified_Otu0028
Otu0033	7.6347	3.62376	1.04962	46.5394	4.35505e-10	3.75623e-09	Bacteria	Proteobacteria	Gammaproteobacteria	Pseudomonadales	Moraxellaceae	Acinetobacter	Acinetobacter_Otu0033
Otu0001	43979.8	1.17762	0.474164	46.2563	5.00271e-10	3.83541e-09	Bacteria	Proteobacteria	Gammaproteobacteria	Enterobacterales	Enterobacteriaceae	Enterobacteriaceae_unclassified	Enterobacteriaceae_unclassified_Otu0001
Otu0016	26.0345	-3.74688	0.774936	39.3309	1.47693e-08	1.01909e-07	Bacteria	Proteobacteria	Gammaproteobacteria	Enterobacterales	Enterobacteriaceae	Enterobacteriaceae_unclassified	Enterobacteriaceae_unclassified_Otu0016
Otu0012	12.4943	-0.386995	1.91039	37.1953	4.18376e-08	2.62436e-07	Bacteria	Proteobacteria	Gammaproteobacteria	Xanthomonadales	Xanthomonadaceae	Stenotrophomonas	Stenotrophomonas_Otu0012
Otu0018	18.7781	-2.8052	0.818452	28.4784	2.88205e-06	1.65718e-05	Bacteria	Proteobacteria	Gammaproteobacteria	Enterobacterales	Enterobacteriaceae	Kluyvera	Kluyvera_Otu0018
Otu0055	3.29616	2.30579	1.48414	21.3432	8.93359e-05	0.000474167	Bacteria	Proteobacteria	Gammaproteobacteria	Pseudomonadales	Moraxellaceae	Acinetobacter	Acinetobacter_Otu0055
Otu0098	2.6705	3.76457	1.90318	15.2126	0.00164366	0.00810091	Bacteria	Proteobacteria	Gammaproteobacteria	Gammaproteobacteria_unclassified	Gammaproteobacteria_unclassified	Gammaproteobacteria_unclassified	Gammaproteobacteria_unclassified_Otu0098
Otu0032	3.54689	-5.12566	1.99284	14.9448	0.00186445	0.00857647	Bacteria	Bacteroidota	Bacteroidia	Bacteroidales	Bacteroidales_unclassified	Bacteroidales_unclassified	Bacteroidales_unclassified_Otu0032
Otu0019	7.82277	2.2747	0.942703	14.4747	0.00232525	0.0100277	Bacteria	Proteobacteria	Gammaproteobacteria	Enterobacterales	Enterobacteriaceae	Enterobacteriaceae_unclassified	Enterobacteriaceae_unclassified_Otu0019
Otu0027	5.32153	3.60936	1.18212	13.576	0.00354294	0.0143802	Bacteria	Proteobacteria	Gammaproteobacteria	Enterobacterales	Enterobacteriaceae	Enterobacteriaceae_unclassified	Enterobacteriaceae_unclassified_Otu0027
Otu0014	16.5805	1.90141	0.721482	13.4297	0.00379386	0.0145431	Bacteria	Proteobacteria	Gammaproteobacteria	Gammaproteobacteria_unclassified	Gammaproteobacteria_unclassified	Gammaproteobacteria_unclassified	Gammaproteobacteria_unclassified_Otu0014
Otu0075	3.78934	-3.84328	1.568	12.8549	0.00496106	0.0180165	Bacteria	Proteobacteria	Gammaproteobacteria	Enterobacterales	Enterobacteriaceae	Enterobacteriaceae_unclassified	Enterobacteriaceae_unclassified_Otu0075
Otu0011	13.7022	-2.09107	1.41598	11.7287	0.00837283	0.0288863	Bacteria	Verrucomicrobiota	Verrucomicrobiae	Verrucomicrobiae_unclassified	Verrucomicrobiae_unclassified	Verrucomicrobiae_unclassified	Verrucomicrobiae_unclassified_Otu0011
Otu0053	2.54589	-4.60319	2.17218	10.9892	0.0117843	0.03872	Bacteria	Bacteroidota	Bacteroidia	Bacteroidales	Bacteroidales_unclassified	Bacteroidales_unclassified	Bacteroidales_unclassified_Otu0053
Otu0031	3.75765	1.89481	1.63252	10.1141	0.0176207	0.0528621	Bacteria	Proteobacteria	Gammaproteobacteria	Gammaproteobacteria_unclassified	Gammaproteobacteria_unclassified	Gammaproteobacteria_unclassified	Gammaproteobacteria_unclassified_Otu0031
Otu0142	1.9915	3.2079	2.34331	10.1168	0.0175991	0.0528621	Bacteria	Bacteroidota	Bacteroidia	Flavobacteriales	Weeksellaceae	Chryseobacterium	Chryseobacterium_Otu0142
Otu0038	2.70607	-1.13862	1.80627	9.67492	0.0215415	0.0619317	Bacteria	Proteobacteria	Gammaproteobacteria	Gammaproteobacteria_unclassified	Gammaproteobacteria_unclassified	Gammaproteobacteria_unclassified	Gammaproteobacteria_unclassified_Otu0038
Otu0041	2.34814	-4.60023	2.18788	9.33744	0.0251251	0.0693453	Bacteria	Bacteroidota	Bacteroidia	Bacteroidales	Bacteroidales_unclassified	Bacteroidales_unclassified	Bacteroidales_unclassified_Otu0041
Otu0066	1.90126	0.190073	2.63484	9.10711	0.0279002	0.0740428	Bacteria	Proteobacteria	Gammaproteobacteria	Gammaproteobacteria_unclassified	Gammaproteobacteria_unclassified	Gammaproteobacteria_unclassified	Gammaproteobacteria_unclassified_Otu0066
Otu0139	1.5816	-4.54524	2.49195	8.83929	0.0315057	0.0805146	Bacteria	Proteobacteria	Gammaproteobacteria	Enterobacterales	Enterobacterales_unclassified	Enterobacterales_unclassified	Enterobacterales_unclassified_Otu0139
Otu0010	3.09334	-4.45824	1.80716	8.3661	0.0390215	0.09616	Bacteria	Bacteria_unclassified	Bacteria_unclassified	Bacteria_unclassified	Bacteria_unclassified	Bacteria_unclassified	Bacteria_unclassified_Otu0010
Otu0013	3.52913	-4.88251	1.96516	7.08565	0.0692172	0.164689	Bacteria	Bacteria_unclassified	Bacteria_unclassified	Bacteria_unclassified	Bacteria_unclassified	Bacteria_unclassified	Bacteria_unclassified_Otu0013
Otu0009	34.7868	-2.03201	0.926119	6.48077	0.090424	0.207975	Bacteria	Firmicutes	Bacilli	Lactobacillales	Lactobacillaceae	Lactobacillus	Lactobacillus_Otu0009
Otu0091	2.8431	-3.44864	1.87073	6.08945	0.107338	0.238915	Bacteria	Proteobacteria	Gammaproteobacteria	Enterobacterales	Enterobacterales_unclassified	Enterobacterales_unclassified	Enterobacterales_unclassified_Otu0091
Otu0023	8.35335	-6.03786	2.90587	5.6441	0.130269	0.280893	Bacteria	Bacteroidota	Bacteroidia	Flavobacteriales	Flavobacteriaceae	Aquimarina	Aquimarina_Otu0023
Otu0022	7.23009	-6.16204	2.92242	5.41007	0.144117	0.29877	Bacteria	Firmicutes	Bacilli	Bacillales	Bacillaceae	Bacillaceae_unclassified	Bacillaceae_unclassified_Otu0022
Otu0058	1.83805	2.05155	2.0074	5.36057	0.14722	0.29877	Bacteria	Proteobacteria	Gammaproteobacteria	Enterobacterales	Enterobacterales_unclassified	Enterobacterales_unclassified	Enterobacterales_unclassified_Otu0058
Otu0125	1.22961	1.98578	2.90755	5.21275	0.156865	0.309249	Bacteria	Proteobacteria	Gammaproteobacteria	Gammaproteobacteria_unclassified	Gammaproteobacteria_unclassified	Gammaproteobacteria_unclassified	Gammaproteobacteria_unclassified_Otu0125
Otu0029	4.54245	-2.65751	2.38847	4.63617	0.200461	0.384218	Bacteria	Bacteroidota	Bacteroidia	Bacteroidales	Bacteroidaceae	Bacteroides	Bacteroides_Otu0029
Otu0036	2.62275	-1.97195	2.22912	4.44201	0.217521	0.405647	Bacteria	Proteobacteria	Gammaproteobacteria	Burkholderiales	Oxalobacteraceae	Oxalobacteraceae_unclassified	Oxalobacteraceae_unclassified_Otu0036
Otu0050	2.99278	0.91137	4.43483	4.1495	0.245767	0.446261	Bacteria	Proteobacteria	Gammaproteobacteria	Pasteurellales	Pasteurellaceae	Actinobacillus	Actinobacillus_Otu0050
Otu0008	2.44258	-4.34035	2.22529	4.00093	0.261363	0.462412	Bacteria	Bacteria_unclassified	Bacteria_unclassified	Bacteria_unclassified	Bacteria_unclassified	Bacteria_unclassified	Bacteria_unclassified_Otu0008
Otu0064	2.0104	0.19003	4.43483	3.62124	0.305375	0.500979	Bacteria	Proteobacteria	Gammaproteobacteria	Pseudomonadales	Moraxellaceae	Acinetobacter	Acinetobacter_Otu0064
Otu0074	1.2011	-3.55346	2.75192	3.6726	0.299056	0.500979	Bacteria	Bacteroidota	Bacteroidia	Bacteroidales	Bacteroidales_unclassified	Bacteroidales_unclassified	Bacteroidales_unclassified_Otu0074
Otu0079	2.99708	-1.12306	1.34223	3.56677	0.312204	0.500979	Bacteria	Bacteria_unclassified	Bacteria_unclassified	Bacteria_unclassified	Bacteria_unclassified	Bacteria_unclassified	Bacteria_unclassified_Otu0079
Otu0154	1.56315	-4.56295	4.34983	3.66822	0.299591	0.500979	Bacteria	Firmicutes	Clostridia	Oscillospirales	Ruminococcaceae	Ruminococcaceae_unclassified	Ruminococcaceae_unclassified_Otu0154
Otu0039	3.10963	1.2974	1.38279	3.49475	0.321444	0.503567	Bacteria	Proteobacteria	Gammaproteobacteria	Enterobacterales	Enterobacteriaceae	Enterobacteriaceae_unclassified	Enterobacteriaceae_unclassified_Otu0039
Otu0094	2.12313	-3.57235	2.51705	3.38704	0.335711	0.503567	Bacteria	Firmicutes	Bacilli	Bacillales	Bacillales_unclassified	Bacillales_unclassified	Bacillales_unclassified_Otu0094
Otu0195	1.33153	-4.33048	4.35155	3.43429	0.329385	0.503567	Bacteria	Proteobacteria	Gammaproteobacteria	Pseudomonadales	Moraxellaceae	Psychrobacter	Psychrobacter_Otu0195
Otu0183	0.935831	0.187639	2.62693	3.13418	0.371396	0.528419	Bacteria	Proteobacteria	Gammaproteobacteria	Enterobacterales	Enterobacterales_unclassified	Enterobacterales_unclassified	Enterobacterales_unclassified_Otu0183
Otu0221	1.06578	-4.00968	4.35442	3.11536	0.374178	0.528419	Bacteria	Firmicutes	Firmicutes_unclassified	Firmicutes_unclassified	Firmicutes_unclassified	Firmicutes_unclassified	Firmicutes_unclassified_Otu0221
Otu0247	1.0493	0.190049	4.43483	3.10812	0.375254	0.528419	Bacteria	Firmicutes	Bacilli	Bacillales	Bacillales_unclassified	Bacillales_unclassified	Bacillales_unclassified_Otu0247
Otu0199	0.978537	0.19005	4.43483	3.03016	0.386998	0.534057	Bacteria	Firmicutes	Bacilli	Lactobacillales	Lactobacillaceae	Lactobacillus	Lactobacillus_Otu0199
Otu0114	1.35794	-4.28162	4.35194	2.93956	0.401037	0.538337	Bacteria	Firmicutes	Clostridia	Oscillospirales	Ruminococcaceae	Ruminococcus	Ruminococcus_Otu0114
Otu0249	0.92368	-3.80288	4.35665	2.91005	0.405703	0.538337	Bacteria	Firmicutes	Firmicutes_unclassified	Firmicutes_unclassified	Firmicutes_unclassified	Firmicutes_unclassified	Firmicutes_unclassified_Otu0249
Otu0037	4.07265	-3.17965	3.31724	2.76779	0.42883	0.540567	Bacteria	Chloroflexi	Anaerolineae	Anaerolineales	Anaerolineaceae	uncultured	uncultured_Otu0037
Otu0088	1.41899	1.08853	2.42094	2.75518	0.430932	0.540567	Bacteria	Proteobacteria	Gammaproteobacteria	Gammaproteobacteria_unclassified	Gammaproteobacteria_unclassified	Gammaproteobacteria_unclassified	Gammaproteobacteria_unclassified_Otu0088
Otu0105	1.06592	0.190038	4.43483	2.71841	0.437107	0.540567	Bacteria	Proteobacteria	Gammaproteobacteria	Burkholderiales	Comamonadaceae	Limnohabitans	Limnohabitans_Otu0105
Otu0163	1.02803	0.40463	2.85116	2.70888	0.438721	0.540567	Bacteria	Bacteria_unclassified	Bacteria_unclassified	Bacteria_unclassified	Bacteria_unclassified	Bacteria_unclassified	Bacteria_unclassified_Otu0163
Otu0043	3.92347	3.7021	3.54063	2.42971	0.488128	0.590891	Bacteria	Firmicutes	Bacilli	Lactobacillales	Enterococcaceae	Enterococcus	Enterococcus_Otu0043
Otu0147	1.48288	-2.68386	4.37609	2.34592	0.503781	0.599326	Bacteria	Bacteroidota	Bacteroidia	Bacteroidales	Bacteroidaceae	Bacteroides	Bacteroides_Otu0147
Otu0070	1.26928	-1.02992	4.43061	2.13147	0.545572	0.638042	Bacteria	Proteobacteria	Gammaproteobacteria	Burkholderiales	Burkholderiales_unclassified	Burkholderiales_unclassified	Burkholderiales_unclassified_Otu0070
Otu0158	1.10979	-0.835965	2.66815	2.03037	0.566127	0.651046	Bacteria	Proteobacteria	Gammaproteobacteria	Enterobacterales	Enterobacteriaceae	Enterobacteriaceae_unclassified	Enterobacteriaceae_unclassified_Otu0158
Otu0189	1.00799	-2.84762	3.65242	1.87839	0.598026	0.676456	Bacteria	Actinobacteriota	Actinobacteria	Propionibacteriales	Propionibacteriaceae	Cutibacterium	Cutibacterium_Otu0189
Otu0015	14.1753	-0.839826	1.01083	1.5403	0.673	0.748984	Bacteria	Firmicutes	Clostridia	Lachnospirales	Lachnospiraceae	Lachnospiraceae_unclassified	Lachnospiraceae_unclassified_Otu0015
Otu0021	3.73475	-2.82593	4.21679	1.46751	0.689788	0.749476	Bacteria	Firmicutes	Bacilli	Lactobacillales	Streptococcaceae	Streptococcus	Streptococcus_Otu0021
Otu0044	1.77362	-2.5702	2.82907	1.44438	0.695166	0.749476	Bacteria	Firmicutes	Clostridia	Lachnospirales	Lachnospiraceae	Lachnospiraceae_unclassified	Lachnospiraceae_unclassified_Otu0044
Otu0017	7.13468	-0.955599	1.60358	1.33706	0.720352	0.764681	Bacteria	Bacteroidota	Bacteroidia	Bacteroidales	Bacteroidales_unclassified	Bacteroidales_unclassified	Bacteroidales_unclassified_Otu0017
Otu0083	1.37971	-0.387036	4.43483	1.26504	0.73745	0.770971	Bacteria	Bacteroidota	Bacteroidia	Sphingobacteriales	Sphingobacteriales_unclassified	Sphingobacteriales_unclassified	Sphingobacteriales_unclassified_Otu0083
Otu0128	1.23925	0.414854	4.34998	1.03197	0.793516	0.817203	Bacteria	Firmicutes	Clostridia	Lachnospirales	Lachnospiraceae	Lachnospiraceae_unclassified	Lachnospiraceae_unclassified_Otu0128
Otu0071	2.03699	-1.52564	3.55706	0.820334	0.844598	0.857018	Bacteria	Firmicutes	Clostridia	Lachnospirales	Lachnospiraceae	Lachnospiraceae_unclassified	Lachnospiraceae_unclassified_Otu0071
Otu0042	1.15146	1.13969	3.43711	0.660817	0.882379	0.882379	Bacteria	Proteobacteria	Gammaproteobacteria	Burkholderiales	Comamonadaceae	Paucibacter	Paucibacter_Otu0042

## Sheet: Supplementary Table 4
Supplementary Table 4. Comparison of alpha-diversity (Shannon) and species richness (Chao, ACE) indexes of gut bacterial community structure in cabbage looper frass relative to diet source. Values are untransformed mean ± SE. The asterisk indicates significant differences between treatments (*p < 0.01).
	AC (n=5)	CT (n=5)	jai1 (n=4)	od-2 (n=4)	ANOVA
Shannon	0.50 ± 0.04	1.08 ± 0.10	0.45 ± 0.06	0.087 ± 0.005	0.0001*
Simpson	0.24 ± 0.02	0.52 ± 0.06	0.19 ± 0.02	0.023 ± 0.002	1.40e-06*
Chao	121.01 ± 10.67	92.42 ± 3.64	73.38 ± 8.93	76.27 ± 10.07	0.0055*
ACE	115.84 ± 7.94	92.80 ± 4.46	72.11 ± 6.75	80.87 ± 11.57	0.0075*
